# Supplementary material for: One-Pot Synthesis of Phenylboronic Acid-Based Microgels for Tunable Gate of Glucose-Responsive Insulin Release at Physiological pH
Source: Molecules. 2025 Jul 22;30(15):3059. doi: 10.3390/molecules30153059 (PMC12348508; doi:10.3390/molecules30153059)
Supplement: Supplementary file 1 [file molecules-30-03059-s001.zip]

Archive with 1 entries (1 files):
- molecules-3720838-supplementary.pdf
